# Supplementary material for: Modelling 3D Tumour Microenvironment In Vivo: A Tool to Predict Cancer Fate
Source: Curr Issues Mol Biol. 2023 Nov 14;45(11):9076–83. doi: 10.3390/cimb45110569 (PMC10670573; doi:10.3390/cimb45110569)
Supplement: Supplementary file 1 [file cimb-45-00569-s001.zip]

Archive with 5 entries (5 files):
- Supp.Video1-Marines et al.mp4
- Supp.Video2-Marines et al.mp4
- Supp.Video3-Marines et al.mp4
- Supp.Video4-Marines et al.mp4
- Supp.Video5-Marines et al.mp4
